# Supplementary material for: Ferrocene-Containing Pseudorotaxanes in Crystals: Aromatic Interactions with Hammett Correlation
Source: Molecules. 2022 Mar 7;27(5):1745. doi: 10.3390/molecules27051745 (PMC8911870; doi:10.3390/molecules27051745)
Supplement: Supplementary file 1 [file molecules-27-01745-s001.zip]

Archive with 1 entries (1 files):
- molecules-1555769-supplementary.pdf
